# Supplementary material for: Meta-Analysis of Steel Fiber-Reinforced Concrete Mixtures Leads to Practical Mix Design Methodology
Source: Materials (Basel). 2021 Jul 13;14(14):3900. doi: 10.3390/ma14143900 (PMC8307720; doi:10.3390/ma14143900)
Supplement: Supplementary file 1 [file materials-14-03900-s001.zip]

Archive with 1 entries (1 files):
- materials-1283883-supplementary.pdf
